# Supplementary material for: Widespread Aberrant Alternative Splicing despite Molecular Remission in Chronic Myeloid Leukaemia Patients
Source: Cancers (Basel). 2020 Dec 11;12(12):3738. doi: 10.3390/cancers12123738 (PMC7764299; doi:10.3390/cancers12123738)
Supplement: Supplementary file 1 [file cancers-12-03738-s001.zip]

Archive with 12 entries (8 files):
- cancers-997156-suppl-final/
- cancers-997156-suppl-final/Supplementary files/
- cancers-997156-suppl-final/Supplementary files/Data S1.xlsx
- cancers-997156-suppl-final/Supplementary files/Data S2.xlsx
- cancers-997156-suppl-final/Supplementary files/File S1.docx
- cancers-997156-suppl-final/Supplementary files/Supplementary Materials.docx
- cancers-997156-suppl-final/__MACOSX/
- cancers-997156-suppl-final/__MACOSX/Supplementary files/
- cancers-997156-suppl-final/__MACOSX/Supplementary files/._Data S1.xlsx
- cancers-997156-suppl-final/__MACOSX/Supplementary files/._Data S2.xlsx
- cancers-997156-suppl-final/__MACOSX/Supplementary files/._File S1.docx
- cancers-997156-suppl-final/__MACOSX/Supplementary files/._Supplementary Materials.docx
