# Supplementary material for: Widespread Aberrant Alternative Splicing despite Molecular Remission in Chronic Myeloid Leukaemia Patients
Source: Cancers (Basel). 2020 Dec 11;12(12):3738. doi: 10.3390/cancers12123738 (PMC7764299; doi:10.3390/cancers12123738)
Supplement: Supplementary file 1 [file cancers-12-03738-s001.zip › cancers-997156-suppl-final/Supplementary files/Data S1.xlsx]

## Sheet: Sheet1
Synonym	Study	Timepoint	D-Status	Drug	Status	%(BCR-ABL/BCR)IS	%(BCR-ABL/ABL)IS	Trizol MMR	Sex	RNAseq / WGBS	Notes
D1	RESIST(CML10)	Screening	CP-CML		DIAGNOSIS	76			F	1/1
R1	RESIST(CML10)	Trial of Cessation (TOC)		imatinib	REMISSION	0				1/1	went on to trial TKI cessation but restarted imatinib 6 months later
D2	ENESTxtnd	Screening	CP-CML		DIAGNOSIS	33			F	1/1
R2	ENESTxtnd	24 Months		nilotinib	REMISSION	0.004				1/1
D3	ENESTxtnd	Screening/Day1	CP-CML		DIAGNOSIS	41			F	1/1
R3	ENESTxtnd	12 Months		nilotinib	REMISSION	0				1/1	commenced trial of TKI cessation and remains in treatment-free remission
D4	ENESTxtnd	Screening	CP-CML		DIAGNOSIS	250			M	1/1
R4	ENESTxtnd	12 Months		nilotinib	REMISSION	0				1/1	went on to trial TKI cessation but after 6 months TFR, QPCR levels rose
D5	ENESTxtnd	Screening	CP-CML		DIAGNOSIS	8.7			F	1/1
R5	ENESTxtnd	24 Months		nilotinib	REMISSION	0				1/1	was QPCR-negative in every test from 3 months on Nilotinib until currently
D6	PINNACLE(CML11)	Day 1	CP-CML		DIAGNOSIS	15			F	1/1
R6	PINNACLE(CML11)	12 Months		nilotinib + pegylated interferon	REMISSION	0.006				1/1
D7	PINNACLE(CML11)	Day 1	CP-CML		DIAGNOSIS	22			M	1/1
R7	PINNACLE(CML11)	12 Months		nilotinib + pegylated interferon	REMISSION	0				1/1	went on to trial nilotinib cessation but restarted nilotinib 5 months later
D8	PINNACLE(CML11)	Day 1	CP-CML		DIAGNOSIS	240			M	1/1
R8	PINNACLE(CML11)	12 Months		nilotinib + pegylated interferon	REMISSION	0.19				1/1
D9	PINNACLE(CML11)	Day 1	CP-CML		DIAGNOSIS	62			F	1/1
R9	PINNACLE(CML11)	12 Months		nilotinib + pegylated interferon	REMISSION	0				1/1
D10	PERSISTEM						541874		F	1/1
R10	PERSISTEM			imatinib				3		1/1
D11	PERSISTEM						405989		F	1/0
R11	PERSISTEM			imatinib				3		1/0	Molecular Relapse after stopping IM in 4 months (IM duration : 5 years)
D13	PERSISTEM			imatinib			1260447		M	1/0	Hematological relapse after voluntary stopping
D15	PERSISTEM			imatinib			321096		F	1/0
D17	PERSISTEM			imatinib			775677		F	1/0
D21	PERSISTEM			imatinib			453130		F	1/0
D27	PERSISTEM			imatinib			2158015		M	1/0
C1									M	1/1
C2									M	1/1
C3									F	1/1
C4									M	1/1
C5									F	1/1
C6									M	1/1
